# Supplementary material for: Genomic investigation of Staphylococcus aureus recovered from Gambian women and newborns following an oral dose of intra-partum azithromycin
Source: J Antimicrob Chemother. 2019 Aug 19;74(11):3170–8. doi: 10.1093/jac/dkz341 (PMC6798832; doi:10.1093/jac/dkz341)
Supplement: dkz341_Supplementary_Data [file dkz341_supplementary_data.zip]

Archive with 2 entries (2 files):
- Supplementary_data.docx
- Supplementary_Datasets_S1_S2_S3.xlsx
