# Supplementary material for: Genomic investigation of Staphylococcus aureus recovered from Gambian women and newborns following an oral dose of intra-partum azithromycin
Source: J Antimicrob Chemother. 2019 Aug 19;74(11):3170–8. doi: 10.1093/jac/dkz341 (PMC6798832; doi:10.1093/jac/dkz341)
Supplement: dkz341_Supplementary_Data [file dkz341_supplementary_data.zip › Supplementary_Datasets_S1_S2_S3.xlsx]

## Sheet: Dataset S1
Supplementary Dataset 1. Demographics and WGS information
Participant ID	Treatment Arm	Mother/ Baby	Day Post Intervention	Isolate ID	Azithromycin MIC	Sequence Type	Sequencing Platform	In silico MLST	erm(C)	msr(A)	lukFS-PV	Data Reference	Data Accession
009/9	Azithromycin	Baby	3	S00306BN03	256	WGS reads	Illumina NextSeq 500	152	+	-	+	This study	PRJEB31151
009/9	Azithromycin	Baby	6	S01090BN06	256	WGS reads	Illumina NextSeq 500	152	+	-	+	This study	PRJEB31151
009/9	Azithromycin	Baby	28	S03164BN28	256	WGS reads	Illumina NextSeq 500	152	+	-	+	This study	PRJEB31151
027/0	Azithromycin	Baby	3	S03466BN03	1.5	WGS reads	Illumina NextSeq 500	15	-	-	-	This study	PRJEB31151
027/0	Azithromycin	Baby	6	S02430BN06	1.5	WGS reads	Illumina NextSeq 500	15	-	-	-	This study	PRJEB31151
027/0	Azithromycin	Baby	14	S04356BN14	256	WGS reads	Illumina NextSeq 500	5	-	+	-	This study	PRJEB31151
027/0	Azithromycin	Baby	28	S06615BN28	256	WGS reads	Illumina NextSeq 500	ST1-SLV	+	-	-	This study	PRJEB31151
030/6	Azithromycin	Baby	3	S01037BN03	256	WGS reads	Illumina NextSeq 500	669	+	-	-	This study	PRJEB31151
030/6	Azithromycin	Baby	6	S04036BN06	256	WGS reads	Illumina NextSeq 500	669	+	-	-	This study	PRJEB31151
030/6	Azithromycin	Baby	14	S05050BN14	256	WGS reads	Illumina NextSeq 500	669	+	-	-	This study	PRJEB31151
030/6	Azithromycin	Baby	28	S06684BN28	256	WGS reads	Illumina NextSeq 500	669	+	-	-	This study	PRJEB31151
046/9	Azithromycin	Baby	3	S05445BN03	256	WGS reads	Illumina NextSeq 500	5	-	+	-	This study	PRJEB31151
046/9	Azithromycin	Baby	6	S05504BN06	256	WGS reads	Illumina NextSeq 500	5	-	+	-	This study	PRJEB31151
046/9	Azithromycin	Baby	28	S09085BN28	256	WGS reads	Illumina NextSeq 500	5	-	+	-	This study	PRJEB31151
118/6	Azithromycin	Mother	3	S12811MN03	1	WGS reads	Illumina NextSeq 500	15	-	.	-	This study	PRJEB31151
118/6	Azithromycin	Mother	14	S16554MN14	256	WGS reads	Illumina NextSeq 500	5	-	+	-	This study	PRJEB31151
118/6	Azithromycin	Mother	28	S19575MN28	256	WGS reads	Illumina NextSeq 500	5	-	+	-	This study	PRJEB31151
120/4	Placebo	Baby	3	S12844BN03	256	WGS reads	Illumina NextSeq 500	5	-	+	-	This study	PRJEB31151
120/4	Placebo	Baby	6	S12397BN06	12	WGS reads	Illumina NextSeq 500	5	-	+	-	This study	PRJEB31151
120/4	Placebo	Baby	28	S19298BN28	256	WGS reads	Illumina NextSeq 500	5	-	+	-	This study	PRJEB31151
186/5	Placebo	Mother	0	S22468MN00	256	WGS reads	Illumina NextSeq 500	5	-	+	-	This study	PRJEB31151
186/5	Placebo	Mother	3	S22667MN03	256	WGS reads	Illumina NextSeq 500	5	-	+	-	This study	PRJEB31151
186/5	Placebo	Mother	6	S23721MN06	256	WGS reads	Illumina NextSeq 500	5	-	+	-	This study	PRJEB31151
186/5	Placebo	Mother	14	S25645MN14	256	WGS reads	Illumina NextSeq 500	5	-	+	-	This study	PRJEB31151
186/5	Placebo	Mother	28	S80062MN28	192	WGS reads	Illumina NextSeq 500	5	-	+	-	This study	PRJEB31151
263/1	Placebo	Baby	3	S30537BN03	256	WGS reads	Illumina NextSeq 500	5	-	+	-	This study	PRJEB31151
263/1	Placebo	Baby	6	S28105BN06	1.5	WGS reads	Illumina NextSeq 500	15	-	-	-	This study	PRJEB31151
263/1	Placebo	Baby	28	S37729BN28	256	WGS reads	Illumina NextSeq 500	5	-	+	-	This study	PRJEB31151
289/0	Azithromycin	Baby	3	S31085BN03	1.5	WGS reads	Illumina NextSeq 500	15	-	-	-	This study	PRJEB31151
289/0	Azithromycin	Baby	6	S35549BN06	1.5	WGS reads	Illumina NextSeq 500	15	-	-	-	This study	PRJEB31151
289/0	Azithromycin	Baby	28	S41834BN28	256	WGS reads	Illumina NextSeq 500	15	+	-	-	This study	PRJEB31151
361/2	Placebo	Mother	3	S42292MN03	1.5	WGS reads	Illumina NextSeq 500	15	-	-	-	This study	PRJEB31151
361/2	Placebo	Mother	6	S43170MN06	256	WGS reads	Illumina NextSeq 500	5	-	+	-	This study	PRJEB31151
361/2	Placebo	Mother	14	S46684MN14	1.5	WGS reads	Illumina NextSeq 500	5	-	-	-	This study	PRJEB31151
361/2	Placebo	Mother	28	S52252MN28	256	WGS reads	Illumina NextSeq 500	5	-	+	-	This study	PRJEB31151
420/0	Azithromycin	Baby	3	S47798BN03	2	WGS reads	Illumina NextSeq 500	15	-	-	-	This study	PRJEB31151
420/0	Azithromycin	Baby	6	S49912BN06	1.5	WGS reads	Illumina NextSeq 500	15	-	-	-	This study	PRJEB31151
420/0	Azithromycin	Baby	14	S53517BN14	256	WGS reads	Illumina NextSeq 500	5	-	+	-	This study	PRJEB31151
420/0	Azithromycin	Baby	28	S58714BN28	256	WGS reads	Illumina NextSeq 500	5	-	+	-	This study	PRJEB31151
471/8	Azithromycin	Mother	3	S54379MN03	256	WGS reads	Illumina NextSeq 500	5	-	+	-	This study	PRJEB31151
471/8	Azithromycin	Mother	0	S56277MN00	1.5	WGS reads	Illumina NextSeq 500	15	-	-	-	This study	PRJEB31151
471/8	Azithromycin	Mother	6	S59162MN06	256	WGS reads	Illumina NextSeq 500	5	-	+	-	This study	PRJEB31151
471/8	Azithromycin	Mother	14	S62488MN14	256	WGS reads	Illumina NextSeq 500	5	-	+	-	This study	PRJEB31151
471/8	Azithromycin	Mother	28	S67291MN28	256	WGS reads	Illumina NextSeq 500	5	-	+	-	This study	PRJEB31151
592/5	Placebo	Mother	0	S70065MN00	1	WGS reads	Illumina NextSeq 500	5	-	-	-	This study	PRJEB31151
592/5	Placebo	Mother	3	S70620MN03	256	WGS reads	Illumina NextSeq 500	5	-	+	-	This study	PRJEB31151
592/5	Placebo	Mother	6	S70711MN06	256	WGS reads	Illumina NextSeq 500	5	-	+	-	This study	PRJEB31151
592/5	Placebo	Mother	14	S74456MN14	256	WGS reads	Illumina NextSeq 500	5	-	+	-	This study	PRJEB31151
592/5	Placebo	Mother	28	S29262MN28	256	WGS reads	Illumina NextSeq 500	5	-	+	-	This study	PRJEB31151
593/6	Azithromycin	Mother	0	S70098MN00	256	WGS reads	Illumina NextSeq 500	5	-	+	-	This study	PRJEB31151
593/6	Azithromycin	Mother	3	S70685MN03	256	WGS reads	Illumina NextSeq 500	5	-	+	-	This study	PRJEB31151
593/6	Azithromycin	Mother	6	S70733MN06	256	WGS reads	Illumina NextSeq 500	5	-	+	-	This study	PRJEB31151
593/6	Azithromycin	Mother	28	S80048MN28	256	WGS reads	Illumina NextSeq 500	5	-	+	-	This study	PRJEB31151
597/4	Placebo	Baby	3	S71021BN03	1.5	WGS reads	Illumina NextSeq 500	5	-	-	-	This study	PRJEB31151
597/4	Placebo	Baby	6	S71129BN06	1	WGS reads	Illumina NextSeq 500	5	-	-	-	This study	PRJEB31151
597/4	Placebo	Baby	14	S75434BN14	256	WGS reads	Illumina NextSeq 500	5	-	+	-	This study	PRJEB31151
597/4	Placebo	Baby	28	S80639BN28	192	WGS reads	Illumina NextSeq 500	5	-	+	-	This study	PRJEB31151
744/2	Placebo	Baby	3	S76151BN03	1.5	WGS reads	Illumina NextSeq 500	8	-	-	-	This study	PRJEB31151
744/2	Placebo	Baby	6	S88162BN06	1.5	WGS reads	Illumina NextSeq 500	8	-	-	-	This study	PRJEB31151
744/2	Placebo	Baby	14	S92448BN14	1.5	WGS reads	Illumina NextSeq 500	8	-	-	-	This study	PRJEB31151
744/2	Placebo	Baby	28	S96697BN28	192	WGS reads	Illumina NextSeq 500	5	-	+	-	This study	PRJEB31151
773/4	Placebo	Mother	0	S91041MN00	1	WGS reads	Illumina NextSeq 500	1	-	-	+	This study	PRJEB31151
773/4	Placebo	Mother	3	S91570MN03	1.5	WGS reads	Illumina NextSeq 500	1	-	-	+	This study	PRJEB31151
773/4	Placebo	Mother	6	S93258MN06	1.5	WGS reads	Illumina NextSeq 500	1	-	-	+	This study	PRJEB31151
773/4	Placebo	Mother	14	S93492MN14	1	WGS reads	Illumina NextSeq 500	1	-	-	+	This study	PRJEB31151
773/4	Placebo	Mother	28	S98436MN28	256	WGS reads	Illumina NextSeq 500	5	-	+	-	This study	PRJEB31151
-	-	-	-	FDAARGOS_2	-	Complete Genome	-	1	-	-	-	-	CP026964.1; GCA_001018645.2
-	-	-	-	FDAARGOS_1	-	Complete Genome	-	5	-	-	-	-	CP026968.1; GCA_001019255.2
-	-	-	-	ST20130939	-	Complete Genome	-	8	-	-	-	DOI: 10.1111/cmi.12582	CP012970.1; GCA_900474725.1
-	-	-	-	NCTC13140	-	Complete Genome	-	15	-	-	-	-	LS483319.1; GCA_001611425.1
-	-	-	-	55-99-44	-	Complete Genome	-	152	-	-	+	DOI: 10.1016/j.meegid.2018.03.013	CP024998.1; GCA_002803885.1
-	-	-	-	NCTC3761	-	Complete Genome	-	669	-	-	-	-	LS483314.1; GCA_900474675.1
-	-	-	-	pS80062MN28	-	Complete Plasmid Sequence	Pacific Biosciences RS-II	5	-	+	-	This study	PRJEB31151
-	-	-	-	pJSA01	-	Complete Plasmid Sequence	-	-			-	DOI: 10.1128/genomeA.00852-17	AP014922.1
-	-	-	-	S98436MN28	-	Complete Plasmid Sequence	-	-			-	DOI: 10.3390/toxins10030093	CP024438.1

## Sheet: Dataset S2
Supplementary Dataset 2. Primer sequences used in this study.
Primer Name	Primer Sequence	Use
pRAB11_F	GGTACCCAGCTTTTGTTCCCTTTAGTGAGGGAATTCACTGGCCGTCGTTTTACA	Amplification of vector pRAB11
pRAB11_R	GAGCTCCAATTCGCCCTATAGTGAGTCGAGATCTGTTAACGGTACCATCA	Amplification of vector pRAB11
ermC_pRAB11_F	CGACTCACTATAGGGCGAATTGGAGCTCTATAACATAAAATCGTCTACAAATAG	Amplification of ermC
ermC_pRAB11_R	CCTCACTAAAGGGAACAAAAGCTGGGTACCATGCAGTTTATGCATCCCTTAAC	Amplification of ermC
msrA_Saur_pRAB_F	CGACTCACTATAGGGCGAATTGGAGCTCACAATTATCTCCTTTTTAATTATTTAGA	Amplification of msr(A)
msrA_Saur_pRAB_R	CCTCACTAAAGGGAACAAAAGCTGGGTACCGAAATATTCAATATAAATTAGTGTATAGTTT	Amplification of msr(A)

## Sheet: Dataset S3
Supplementary Dataset 3. Pairwise SNP distances for isolates from the study
Grouped Results	All Distances				Inter-Participant Distances				Intra-Participant Distances
Group	Mean	Median	SD	Range	Mean	Median	SD	Range	Mean	Median	SD	Range
All ST5 + ST15 Isolates (n = 51)	99.2	95	40.6	0 - 200	105.3	95.5	33.7	0 - 200	12.3	3	28.8	0 - 125
ST5 Isolates (n = 40)	98.6	94	41.1	0 - 200	104.9	95	34.2	0 - 200	6.8	2.5	16.4	0 - 85
ST15 Isolates (n = 11)	107.1	113	31.1	0 - 136	111	115	24.1	9 - 136	67.4	104	61.2	0 - 125
ST15
Rando_no.	WGS ID	S03466BN03	S02436BN06	S12811MN03	S28105BN06	S31085BN03	S35549BN06	S41834BN28	S42292MN03	S47798BN03	S49912BN06	S56277MN00
027/0	S03466BN03	-	-	-	-	-	-	-	-	-	-	-
027/0	S02436BN06	0	-	-	-	-	-	-	-	-	-	-
118/6	S12811MN03	113	113	-	-	-	-	-	-	-	-	-
263/1	S28105BN06	31	31	110	-	-	-	-	-	-	-	-
289/0	S31085BN03	110	110	105	107	-	-	-	-	-	-	-
289/0	S35549BN06	108	108	103	105	2	-	-	-	-	-	-
289/0	S41834BN28	108	108	109	105	106	104	-	-	-	-	-
361/2	S42292MN03	107	107	120	104	117	115	115	-	-	-	-
420/0	S47798BN03	123	123	134	120	131	129	129	122	-	-	-
420/0	S49912BN06	110	110	123	107	120	118	118	9	125	-	-
471/8	S56277MN00	121	121	130	118	129	127	127	122	136	125	-
ST15
Rando_no.	WGS ID	S04356BN14	S05445BN03	S05504BN06	S09085BN28	S16554MN14	S19575MN28	S12844BN03	S12397BN06	S19298BN28	S22468MN00	S22667MN03	S23721MN06	S25645MN14	S80062MN28	S30537BN03	S37729BN28	S43170MN06	S46684MN14	S52252MN28	S53517BN14	S58714BN28	S54379MN03	S59162MN06	S62488MN14	S67291MN28	S70065MN00	S70620MN03	S70711MN06	S74456MN14	S29262MN28	S70098MN00	S70685MN03	S70733MN06	S80048MN28	S71021BN03	S71129BN06	S75434BN14	S80639BN28	S96697BN28	S98436MN28
027/0	S04356BN14	-	-	-	-	-	-	-	-	-	-	-	-	-	-	-	-	-	-	-	-	-	-	-	-	-	-	-	-	-	-	-	-	-	-	-	-	-	-	-	-
046/9	S05445BN03	76	-	-	-	-	-	-	-	-	-	-	-	-	-	-	-	-	-	-	-	-	-	-	-	-	-	-	-	-	-	-	-	-	-	-	-	-	-	-	-
046/9	S05504BN06	90	84	-	-	-	-	-	-	-	-	-	-	-	-	-	-	-	-	-	-	-	-	-	-	-	-	-	-	-	-	-	-	-	-	-	-	-	-	-	-
046/9	S09085BN28	91	85	1	-	-	-	-	-	-	-	-	-	-	-	-	-	-	-	-	-	-	-	-	-	-	-	-	-	-	-	-	-	-	-	-	-	-	-	-	-
118/6	S16554MN14	97	91	43	44	-	-	-	-	-	-	-	-	-	-	-	-	-	-	-	-	-	-	-	-	-	-	-	-	-	-	-	-	-	-	-	-	-	-	-	-
118/6	S19575MN28	97	91	43	44	0	-	-	-	-	-	-	-	-	-	-	-	-	-	-	-	-	-	-	-	-	-	-	-	-	-	-	-	-	-	-	-	-	-	-	-
120/4	S12844BN03	103	97	43	44	56	56	-	-	-	-	-	-	-	-	-	-	-	-	-	-	-	-	-	-	-	-	-	-	-	-	-	-	-	-	-	-	-	-	-	-
120/4	S12397BN06	105	99	45	46	58	58	2	-	-	-	-	-	-	-	-	-	-	-	-	-	-	-	-	-	-	-	-	-	-	-	-	-	-	-	-	-	-	-	-	-
120/4	S19298BN28	105	99	45	46	58	58	2	0	-	-	-	-	-	-	-	-	-	-	-	-	-	-	-	-	-	-	-	-	-	-	-	-	-	-	-	-	-	-	-	-
186/5	S22468MN00	79	73	81	82	88	88	94	96	96	-	-	-	-	-	-	-	-	-	-	-	-	-	-	-	-	-	-	-	-	-	-	-	-	-	-	-	-	-	-	-
186/5	S22667MN03	78	72	80	81	87	87	93	95	95	1	-	-	-	-	-	-	-	-	-	-	-	-	-	-	-	-	-	-	-	-	-	-	-	-	-	-	-	-	-	-
186/5	S23721MN06	79	73	81	82	88	88	94	96	96	2	1	-	-	-	-	-	-	-	-	-	-	-	-	-	-	-	-	-	-	-	-	-	-	-	-	-	-	-	-	-
186/5	S25645MN14	79	73	81	82	88	88	94	96	96	2	1	2	-	-	-	-	-	-	-	-	-	-	-	-	-	-	-	-	-	-	-	-	-	-	-	-	-	-	-	-
186/5	S80062MN28	81	75	83	84	90	90	96	98	98	2	3	4	4	-	-	-	-	-	-	-	-	-	-	-	-	-	-	-	-	-	-	-	-	-	-	-	-	-	-	-
263/1	S30537BN03	81	75	83	84	90	90	96	98	98	70	69	70	70	72	-	-	-	-	-	-	-	-	-	-	-	-	-	-	-	-	-	-	-	-	-	-	-	-	-	-
263/1	S37729BN28	82	76	84	85	91	91	97	99	99	71	70	71	71	73	1	-	-	-	-	-	-	-	-	-	-	-	-	-	-	-	-	-	-	-	-	-	-	-	-	-
361/2	S43170MN06	0	76	90	91	97	97	103	105	105	79	78	79	79	81	81	82	-	-	-	-	-	-	-	-	-	-	-	-	-	-	-	-	-	-	-	-	-	-	-	-
361/2	S46684MN14	3	75	89	90	96	96	102	104	104	78	77	78	78	80	80	81	3	-	-	-	-	-	-	-	-	-	-	-	-	-	-	-	-	-	-	-	-	-	-	-
361/2	S52252MN28	2	74	88	89	95	95	101	103	103	77	76	77	77	79	79	80	2	1	-	-	-	-	-	-	-	-	-	-	-	-	-	-	-	-	-	-	-	-	-	-
420/0	S53517BN14	195	191	185	186	192	192	198	200	200	188	187	188	188	190	190	191	195	194	193	-	-	-	-	-	-	-	-	-	-	-	-	-	-	-	-	-	-	-	-	-
420/0	S58714BN28	195	191	185	186	192	192	198	200	200	188	187	188	188	190	190	191	195	194	193	0	-	-	-	-	-	-	-	-	-	-	-	-	-	-	-	-	-	-	-	-
471/8	S54379MN03	95	89	91	92	98	98	104	106	106	86	85	86	86	88	88	89	95	94	93	196	196	-	-	-	-	-	-	-	-	-	-	-	-	-	-	-	-	-	-	-
471/8	S59162MN06	95	89	91	92	98	98	104	106	106	86	85	86	86	88	88	89	95	94	93	196	196	0	-	-	-	-	-	-	-	-	-	-	-	-	-	-	-	-	-	-
471/8	S62488MN14	96	90	92	93	99	99	105	107	107	87	86	87	87	89	89	90	96	95	94	197	197	1	1	-	-	-	-	-	-	-	-	-	-	-	-	-	-	-	-	-
471/8	S67291MN28	95	89	91	92	98	98	104	106	106	86	85	86	86	88	88	89	95	94	93	196	196	0	0	1	-	-	-	-	-	-	-	-	-	-	-	-	-	-	-	-
592/5	S70065MN00	95	89	83	84	90	90	96	98	98	86	85	86	86	88	88	89	95	94	93	190	190	96	96	97	96	-	-	-	-	-	-	-	-	-	-	-	-	-	-	-
592/5	S70620MN03	90	84	78	79	85	85	91	93	93	81	80	81	81	83	83	84	90	89	88	185	185	91	91	92	91	13	-	-	-	-	-	-	-	-	-	-	-	-	-	-
592/5	S70711MN06	98	92	86	87	93	93	99	101	101	89	88	89	89	91	91	92	98	97	96	193	193	99	99	100	99	9	16	-	-	-	-	-	-	-	-	-	-	-	-	-
592/5	S74456MN14	94	88	82	83	89	89	95	97	97	85	84	85	85	87	87	88	94	93	92	189	189	95	95	96	95	5	12	8	-	-	-	-	-	-	-	-	-	-	-	-
592/5	S29262MN28	95	89	83	84	90	90	96	98	98	86	85	86	86	86	88	89	95	94	93	190	190	96	96	97	96	6	13	9	5	-	-	-	-	-	-	-	-	-	-	-
593/6	S70098MN00	74	74	88	89	95	95	101	103	103	77	76	77	77	79	79	80	74	73	72	195	195	93	93	94	93	93	88	96	92	93	-	-	-	-	-	-	-	-	-	-
593/6	S70685MN03	73	73	87	88	94	94	100	102	102	76	75	76	76	78	78	79	73	72	71	194	194	92	92	93	92	92	87	95	91	92	1	-	-	-	-	-	-	-	-	-
593/6	S70733MN06	76	76	90	91	97	97	103	105	105	79	78	79	79	81	81	82	76	75	74	197	197	95	95	96	95	95	90	98	94	95	4	3	-	-	-	-	-	-	-	-
593/6	S80048MN28	76	76	90	91	97	97	103	105	105	79	78	79	79	81	81	82	76	75	74	197	197	95	95	96	95	95	90	98	94	95	4	3	6	-	-	-	-	-	-	-
597/4	S71021BN03	124	118	112	113	119	119	125	127	127	115	114	115	115	117	117	118	124	123	122	187	187	125	125	126	125	117	112	120	116	117	122	121	124	124	-	-	-	-	-	-
597/4	S71129BN06	124	118	112	113	119	119	125	127	127	115	114	115	115	117	117	118	124	123	122	187	187	125	125	126	125	117	112	120	116	117	122	121	124	124	0	-	-	-	-	-
597/4	S75434BN14	127	121	115	116	122	122	128	130	130	118	117	118	118	120	120	121	127	126	125	190	190	128	128	129	128	120	115	123	119	120	125	124	127	127	5	5	-	-	-	-
597/4	S80639BN28	127	121	115	116	122	122	128	130	130	118	117	118	118	120	120	121	127	126	125	190	190	128	128	129	128	120	115	123	119	120	125	124	127	127	3	3	2	-	-	-
744/2	S96697BN28	101	97	91	92	98	98	104	106	106	94	93	94	94	96	96	97	101	100	99	196	196	104	104	105	104	96	91	99	95	96	101	100	103	103	121	121	124	124	-	-
773/4	S98436MN28	94	88	82	83	89	89	95	97	97	85	84	85	85	87	87	88	94	93	92	189	189	95	95	96	95	87	82	90	86	87	92	91	94	94	92	92	97	95	91	-
